# Supplementary material for: Off-Season Reproductive Performance of Tsurcana Ewes Under Five Estrous Induction Protocols with Different Hormonal Profiles
Source: Biology (Basel). 2025 Sep 8;14(9):1217. doi: 10.3390/biology14091217 (PMC12467678; doi:10.3390/biology14091217)
Supplement: Supplementary file 1 [file biology-14-01217-s001.zip]

Archive with 1 entries (1 files):
- biology-3750693-supplementary.pdf
